# Supplementary material for: Alarmingly High HIV Prevalence Among Adolescent and Young Men Who have Sex with Men (MSM) in Urban Indonesia
Source: AIDS Behav. 2021 Jun 18;25(11):3687–94. doi: 10.1007/s10461-021-03347-0 (PMC8560664; doi:10.1007/s10461-021-03347-0)
Supplement: Supplementary file 1 — Supplementary file1 (XLSX 15 kb) [file 10461_2021_3347_MOESM1_ESM.xlsx]

## Sheet: Chart data for Publication
HIV Prevalence among MSM: Asia and the Pacific countries (source: UNAIDS Key Population Dashboard)
Country (Survey years)	HIV Prevalence (~5yrs prior to most recent survey)			HIV Prevalence Ratio	HIV Prevalence (Most recent survey year)			HIV Prevalence Ratio	Average Annual HIV
									Prevalence Change
	25+ yo	15-24 yo	ALL MSM	25+ yo/15-24 yo	25+ yo	15-24 yo	ALL MSM	25+ yo/15-24 yo	(ALL MSM)
Afghanistan (2012)					0.9	0	0.5
Australia (2011-2016)			11.2				18.3		0.0142
Bangladesh (2011-2015)	0	0	0		0.3	0	0.2		0.0005
Cambodia (2011-2015)			2.1		4.5	0.6	2.3	7.5	0.0005
China (2013-2019)	7.7	6.5	7.3	1.18462	7.4	5.6	6.9	1.32143	-0.0008
Fiji (2011-2015)			0.5				0.5		0
India (2012-2015)	5.1	3.5	4.6	1.45714	5	3.4	4.3	1.47059	-0.001
Indonesia (2011-2019)*	9.8	6.1	8.5	1.60656			17.9		0.01175
Japan (2011-2015)			4.2		5.4	2.8	4.8	1.92857	0.0015
Lao PDR (2013-2017)	5.3	1.2	3.1	4.41667	4.8	2.1	2.8	2.28571	-0.0006
Malaysia (2012-2017)	16	6.2	12.6	2.58065	25.7	15.5	21.6	1.65806	0.018
Mongolia (2014-2019)	11.6	5.9	13.7	1.9661	12.8	1.9	7.7	6.73684	-0.012
Myanmar (2014-2019)	14.9	3.8	6.6	3.92105	12.4	5.5	8.8	2.25455	0.0044
Nepal (2011-2017)	6.8	1.3	3.8	5.23077	4.8	5.3	5	0.90566	0.002
New Zealand (2014)							6.5
Pakistan (2014-2016)			3.5		3.9	3.6	3.7	1.08333	0.0004
Papua New Guinea (2017)							7.7
Philippines (2013-2018)	4.8	2.5	3.3	1.92	6.8	3.8	5	1.78947	0.0034
Republic of Korea (2011)					2.7	4.3	3	0.627907
Samoa (2014-2018)					1	0	0.5
Singapore (2014-2018)	3.2	2.7	3	1.18519	1.6	3.8	2.2	0.421053	-0.002
Sri Lanka (2011-2016)	1.1	0	0.9		2.4	0	1.5
Thailand (2014-2018)	16.5	5.9	8	2.79661	15.1	6.2	11.9	2.43548	0.00975
Timor-Leste (2011)							1.3
Viet Nam (2015-2018)	5	5.2	5.1	0.961538	10.9	10.6	10.8	1.0283	0.019
REGIONAL AVERAGE	7.7	3.62857	5.36842	2.43557	6.75789	3.94737	6.228	2.2298	0.00383333
*Data for Indonesia includes latest unpublished estimate for 2019 survey
Average Annual HIV Prevalence Change
Increasing (> positive 0.2%/yr)
Stable (-0.2%/yr to 0.2%/yr)
Decreasing (> minus 0.2%/year)
